# Supplementary material for: Afil, a Lectin from Aplysina fistularis, Exhibits Antibiofilm and Synergistic Antibacterial Activity Against Resistant Bacteria
Source: Microorganisms. 2025 Jun 10;13(6):1349. doi: 10.3390/microorganisms13061349 (PMC12195231; doi:10.3390/microorganisms13061349)
Supplement: Supplementary file 1 [file microorganisms-13-01349-s001.zip]

Archive with 1 entries (1 files):
- microorganisms-3656509-supplementary.pdf
